# Supplementary material for: Horses as Sentinels for the Circulation of Flaviviruses in Eastern–Central Germany
Source: Viruses. 2023 Apr 30;15(5):1108. doi: 10.3390/v15051108 (PMC10222594; doi:10.3390/v15051108)
Supplement: Supplementary file 1 [file viruses-15-01108-s001.zip]

Archive with 2 entries (2 files):
- viruses-2323421-File S1.pdf
- viruses-2323421-supplementary.xlsx
