# Supplementary material for: Horses as Sentinels for the Circulation of Flaviviruses in Eastern–Central Germany
Source: Viruses. 2023 Apr 30;15(5):1108. doi: 10.3390/v15051108 (PMC10222594; doi:10.3390/v15051108)
Supplement: Supplementary file 1 [file viruses-15-01108-s001.zip › viruses-2323421-supplementary.xlsx]

## Sheet: Tab S1.Holding Data
	Table1: Individual holdings included in the study and results of serological analysis (n = 1232 horses).
	Federal state	ID	horses per holding (n)	WNV-vaccinated horses/ holding n (%)	sampled horses/ holding n (%)	WNV pos.horses/ holding n(%)	TBEV pos.horses/ holding n(%)	USUV pos.horses/ holding n(%)
	ABI	42	21	0	21 (100.0)	0	0	0
		43	10	0	8 (80.0)	0	0	0
		44	25	15 (60)	10 (40.0)	0	1 (10.0)	0
		49	6	0	5 (83.3)	0	0	0
		59	80	56 (70)	9 (11.3)	0	0	0
		60	20	2 (10)	5 (25.0)	0	0	0
	Total	6	162	73	58	0	1	0
	DR	50	19	1 (5.3)	18 (94.7)	0	3 (16.7)	0
	Total	1	19	1	18	0	3	0
	JL	20	18	0	15 (83.3)	1 (5.5)	0	0
		21	15	4 (26.6)	6 (40.0)	0	0	0
		22	6	3 (50.0)	3 (50.0)	0	0	0
		23	50	0	45 (90.0)	0	4 (8.0)	0
		24	8	0	6 (75.0)	0	0	0
		26	7	1 (14.3)	3 (42.9)	0	0	0
		27	11	0	11 (100.0)	0	0	1 (9.1)
		28	5	0	4 (80.0)	0	0	0
	Total	8	120	8	93	1	4	1
	SZK	13	7	2 (28.6)	3 (42.9)	0	0	0
		14	2	0	2 (10.00)	0	0	0
		15	24	2 (8.3)	10 (42.7)	0	0	0
		16	14	7 (50.0)	7 (50.0)	1 (7.1)	0	0
		17	4	0	4 (100.0)	0	0	0
		18	7	0	7 (100.0)	0	0	0
		19	5	0	4 (80.0)	0	0	0
		25	6	1 (16.6)	5 (8.33)	0	0	0
		51	25	4 (16.0)	9 (36.0)	1 (4.0)	0	0
	Total	9	94	16	51	2	0	0
	SLK	1	75	30 (40.0)	23 (3.6)	2 (2.6)	0	0
		2	30	12 (40.0)	10 (33.3)	5 (16.6)	0	0
		3	20	3 (15.0)	5 (25.0)	0	0	0
		4	5	0	4 (80.0)	0	0	0
		5	7	3 (43.3)	3 (43.3)	0	2 (66.6)	0
		7	5	0	4 (80.0)	0	0	0
		8	25	8 (32.0)	12 (48.0)	0	1 (8.3)	0
		9	49	15 (30.6)	30 (61.2)	2 (4.1)	0	0
		10	5	0	5 (100.0)	1 (20)	0	0
		11	24	3 (12.5)	5 (20.8)	0	0	0
		12	6	1 (16.6)	5 (83.3)	0	0	0
		28	12	0	11 (91.7)	0	0	0
		29	6	0	6 (100.0)	0	0	0
		30	2	0	2 (100.0)	1 (50.0)	0	0
		31	27	19 (70.4)	7	0	0	0
	Total	15	298	94	132	11	3	0
	WB	34	7	0	4 (57.1)	0	0	0
		35	34	10 (29.4)	18 (52.9)	1 (2.9)	2 (5.9)	0
		36	8	0	3 (37.5)	0	0	1 (12.5)
		37	32	0	13 (40.6)	0	0	0
	Total	4	81	10	38	1	2	1
	LD	69	13	0	11 (84.6)	0	0	0
		90	7	0	7 (100.0)	1 (14.3)	0	0
		102	8	0	8 (100.0)	0	0	0
	Total	3	28	0	26	1	0	0
	NS	45	14	0	12 (85.7)	0	1 (7.1))	0
		46	22	24 (51.1)	15 (31.9)	0	4 (8.5)	0
		47	40	40 (75.0)	11 (27.5)	0	0	0
		48	37	7 (19.4)	26 (70.3)	1 (2.7)	0	0
		61	6	1 (16.7)	5 (83.3)	1 (16.7)	0	0
		62	17	8 (47.1)	7 (41.2)	0	0	0
		88	11	0	10 (90.9)	0	0	0
	Total	7	147	80	86	2	5	0
	CS	63	22	0	20 (90.9)	0	1 (4.5)	0
		64	30	0	5 (100.0)	0	4 (80%)	0
		65	5	0	5 (100.0)	0	0	0
		66	17	1 (5.9)	13 (76.5)	0	0	0
		67	55	24 (80)	30 (54.5)	0	1 (1.8)	0
		68	5	0	5 (100.0)	0	0	0
		79	20	1 (9.1)	9 (81.8)	0	1 (9.1)	0
		80	20	5 (25.0)	3 (15.0)	0	0	0
		81	4	0	4 (100.0)	0	0	0
		82	4	0	4 (100.0)	0	0	0
		83	30	0	9 (30.0)	1 (3.3)	0	0
		103	45	2 (4.4)	21 (46.7)	0	0	0
		104	4	0	4 (100.0)	0	0	0
		104	100	0	5 (100.0)	0	1 (20.0)	0
	Total	14	361	33	137	1	8	0
	MS	89	21	0	13 (61.9)	0	4 (19.1)	0
		101	7	0	6 (85.7)	0	0	0
		113	33	3 (17.6	11 (64.7)	0	0	0
		114	20	0	16 (80.0)	2 (10.0)	1 (5.0)	0
	Total	4	81	3	46	2	5	0
	D	75	20	6 (30.0)	11 (55.0)	0	0	0
		76	11	0	10 (90.9)	0	1 (9.1)	2 (18.2)
		77	11	0	7 (100.0)	0	0	0
		78	9	0	5 (100)	0	0	0
		100	18	0	16 (88.9)	2 (11.2)	0	0
	Total	5	69	6	49	2	1	2
	EE	33	30	2 (6.7)	21 (70.0)	0	10 (47.6)	0
		38	80	0	42 (52.5)	3 (3.75)	0	0
		39	6	0	5 (83.3)	0	1 (16.6)	0
		40	5	0	5 (100.0)	0	0	1 (20.0)
		41	17	0	13 (76.5)	0	1 (5.9)	0
		52	4	0	4 (100.0)	0	0	0
		53	7	0	7 (100.0)	0	0	0
		54	1	0	1 (100.0)	0	0	0
		55	6	0	6 (75.0)	0	0	0
		56	24	1 (4.2)	21 (87.5)	2 (8.3)	0	0
		57	10	0	4 (40.0)	0	0	0
		58	10	4 (80.0)	4 (40.0)	2 (50.0)	0	0
		93	30	3 (10.0)	26 (86.7)	1 (3.3)	0	0
	Total	13	230	10	159	8	12	1
	OSL	71	60	12 (20.0)	32 (53.3)	3 (5.0)	1 (1.7)	0
		73	2	0	1 (50.0)	0	0	0
		74	1	0	1 (100.0)	0	0	0
	Total	3	63	12	34	3	1	0
	DS	70	95	15 (15.8)	49 (51.6)	2 (2.1)	0	0
		72	15	0	11 (73.3)	1 (6.7)	2 (13.3)	0
		91	19	6 (31.6)	9 (47.4)	0	0	0
		92	7	0	7 (100.0)	0	0	0
		94	6	0	6 (100.0)	0	2 (33.3)	0
		95	7	0	5 (71.4)	0	0	0
		96	27	11 (40.7)	15 (55.6)	0	0	0
		97	13	0	12 (92.3)	0	9 (69.2)	0
		98	9	7 (77.7)	2 (22.2)	0	0	0
		99	11	0	11 (100.0)	0	0	0
		106	17	6 (35.3)	5 (29.4)	1 (5.9)	0	0
		110	23	1 (4.3)	20 (86.9)	0	9 (39.1)	0
	Total	12	249	46	152	4	22	0
	PM	84	8	0	8 (100.0)	0	0	0
		85	15	0	10 (100.0)	0	0	0
		86	20	10 (50.0)	9 (45.0)	0	0	0
		87	6	0	5 (83.3)	0	0	0
		107	12	0	6 (50.0)	0	0	0
		108	14	0	14 (100.0)	0	0	0
		109	6	0	5 (83.3)	0	0	0
		111	55	15 (27.3)	9 (16.4)	0	0	0
		112	4	0	4 (100)	0	0	0
		115	180	0	83 (46.1)	2 (1.1)	2 (1.1)	0
	Total	10	320	25	153	2	2	0
	Total Study Area	114	2322	417	1232	40	69	5
	ID: Identification of the holding; WNV: West-Nil virus; TBEV: Tick-born-encephalitis virus; USUV: Usutu virus; ABI: Anhalt-Bitterfeld; WB: Wittenberg; JL: Jerichower Land; SK: Salzlandkreis; SL: Saalekreis; D: Dessau-Rosslau; EE: Elbe-Elster; OSL: Oberspreewald-Lausitz; DS: Dahme-Spreewald; PM: Potsdam-Mittelmark; NS: Northern Saxony; CS: Central Saxony, LD: Leipzig district , MS: Meissen; D: Dre…

## Sheet: Tab S2. Descript.Stat.WNV
	Variable	Category	sampled (n=1211)		WNV positive (n= 40)		WNV negative (n=1171 )
			Number (n)	Percentage (%)	Number (n)	Percentage (%)	Number (n)	Percentage (%)
	ANIMAL LEVEL
	Coat colour	Dark	635	52.436	25	62.5	610	52.0922
		Chestnut	203	16.763	6	15	197	16.8232
		Light	138	11.3955	0	0	138	11.7848
		Very light	117	9.66144	6	15	111	9.47908
		Spotted	118	9.74401	3	7.5	115	9.82067
	Sex	Female	673	55.5739	18	45	655	55.9351
		Male	538	44.4261	22	55	516	44.0649
	Breed type	Warmblood	607	50.1239	19	47.5	588	50.2135
		Draft horse	69	5.69777	6	15	63	5.38002
		Thoroughbred	80	6.60611	0	0	80	6.83177
		Pony	448	36.9942	15	37.5	433	36.9769
		Donkey and mule	7	0.578035	0	0	7	0.59778
	Age (in years)	1	10	0.825764	0	0	10	0.853971
		2	57	4.70685	1	2.5	56	4.78224
		3	72	5.9455	0	0	72	6.14859
		4	64	5.28489	2	5	62	5.29462
		5	54	4.45912	3	7.5	51	4.35525
		6	63	5.20231	2	5	61	5.20922
		7	60	4.95458	4	10	56	4.78224
		8	63	5.20231	3	7.5	60	5.12383
		9	36	2.97275	1	2.5	35	2.9889
		10	51	4.2114	3	7.5	48	4.09906
		11	57	4.70685	3	7.5	54	4.61144
		12	52	4.29397	2	5	50	4.26985
		13	44	3.63336	2	5	42	3.58668
		14	46	3.79851	2	5	44	3.75747
		15	39	3.22048	1	2.5	38	3.24509
		16	49	4.04624	1	2.5	48	4.09906
		17	39	3.22048	1	2.5	38	3.24509
		18	43	3.55078	3	7.5	40	3.41588
		19	35	2.89017	1	2.5	34	2.9035
		20	47	3.88109	1	2.5	46	3.92827
		21	29	2.39472	1	2.5	28	2.39112
		22	32	2.64244	0	0	32	2.73271
		23	23	1.89926	0	0	23	1.96413
		24	29	2.39472	0	0	29	2.47652
		25	18	1.48637	0	0	18	1.53715
		26	15	1.23865	1	2.5	14	1.19556
		27	17	1.4038	0	0	17	1.45175
		28	20	1.65153	0	0	20	1.70794
		29	17	1.4038	1	2.5	16	1.36635
		30	9	0.743187	0	0	9	0.768574
		31	11	0.90834	0	0	11	0.939368
		32	8	0.660611	0	0	8	0.683177
		33	2	0.165153	0	0	2	0.170794
	Country of Birth	Germany	1029	84.9711	33	82.5	996	85.0555
		WNV-endemic areas a	94	7.76218	5	12.5	89	7.60034
		WNV-free areas b	88	7.26672	2	5	86	7.34415
	Primary use	Leisure	436	36.0033	11	27.5	425	36.2938
		Sport horse	468	38.6457	23	57.5	445	38.0017
		Breeding	212	17.5062	4	10	208	17.7626
		Retired	95	7.84476	2	5	93	7.94193
	Primary training location	Exclusively in the arena	23	1.89926	0	0	23	1.96413
		Mainly in the arena	430	35.5078	21	52.5	409	34.9274
		Mainly trail riding	472	38.9761	13	32.5	459	39.1973
		Exclusively trail riding	103	8.50537	1	2.5	102	8.7105
		No training	183	15.1115	5	12.5	178	15.2007
	Transportc	No	798	65.896	25	62.5	773	66.012
		Yes	413	34.104	15	37.5	398	33.988
	Travel outside of Germany d	No	1143	94.3848	39	97.5	1104	94.2784
		Yes	68	5.61519	1	2.5	67	5.72161
	Clinical signs of febrile disease d	No	1165	96.2015	37	92.5	1128	96.3279
		Yes	46	3.79851	3	7.5	43	3.67208
	Clinical signs of neurological disease	No	1188	98.1007	40	100	1148	98.0359
		Yes	23	1.89926	0	0	23	1.96413
	HOUSING LEVEL
	County	Anhalt-Bitterfeld	58	4.78943	0	0	58	4.94881
		Wittenberg	38	3.1379	1	2.5	37	3.157
		Saalekreis	132	10.9001	11	27.5	121	10.3242
		Salzlandkreis	49	4.04624	2	5	47	4.01024
		Jerichower Land	84	6.93642	1	2.5	83	7.08191
		Dessau-Rosslau	18	1.48637	0	0	18	1.53584
		Northern Saxony	86	7.10157	2	5	84	7.16724
		Central Saxony	131	10.8175	1	2.5	130	11.0922
		Leipzig district	26	2.14699	1	2.5	25	2.13311
		Meissen	46	3.79851	2	5	44	3.75427
		Dresden city	49	4.04624	2	5	47	4.01024
		Elbe-Elster	159	13.1296	8	20	151	12.884
		Oberspreewald-Leipzig	34	2.8076	3	7.5	31	2.64505
		Potsdamm-Mittelmark	151	12.469	2	5	149	12.7133
		Dahme-Spreewald	150	12.3865	4	10	146	12.4573
	County- categorized	No registered equine WNV infections since 2018	219	18.0842	2	5	217	18.5154
		Registered equine WNV infections since 2018	1002	82.7415	38	95	964	82.2526
	No.of horses in the holding	1	2	0.165153	0	0	2	0.170648
		2	7	0.578035	1	2.5	6	0.511945
		3	3	0.247729	0	0	3	0.255973
		4	16	1.32122	0	0	16	1.36519
		5	51	4.2114	1	2.5	50	4.26621
		6	56	4.62428	1	2.5	55	4.69283
		7	52	4.29397	1	2.5	51	4.35154
		8	39	3.22048	1	2.5	38	3.24232
		9	2	0.165153	0	0	2	0.170648
		10	26	2.14699	2	5	24	2.04778
		11	42	3.46821	0	0	42	3.58362
		12	17	1.4038	0	0	17	1.45051
		13	22	1.81668	0	0	22	1.87713
		14	32	2.64244	1	2.5	31	2.64505
		15	6	0.495458	0	0	6	0.511945
		17	48	3.96367	1	2.5	47	4.01024
		18	34	2.8076	3	7.5	31	2.64505
		19	39	3.22048	0	0	39	3.32765
		20	49	4.04624	2	5	47	4.01024
		21	34	2.8076	0	0	34	2.90102
		22	20	1.65153	0	0	20	1.70648
		23	17	1.4038	0	0	17	1.45051
		24	36	2.97275	2	5	34	2.90102
		25	31	2.55987	1	2.5	30	2.55973
		27	23	1.89926	0	0	23	1.96246
		30	67	5.53262	7	17.5	60	5.11945
		32	13	1.07349	0	0	13	1.10922
		34	18	1.48637	1	2.5	17	1.45051
		37	26	2.14699	1	2.5	25	2.13311
		40	11	0.90834	0	0	11	0.938567
		45	20	1.65153	0	0	20	1.70648
		47	15	1.23865	0	0	15	1.27986
		49	18	1.48637	2	5	16	1.36519
		50	45	3.71594	0	0	45	3.83959
		55	40	3.30306	0	0	40	3.41297
		60	32	2.64244	3	7.5	29	2.4744
		75	23	1.89926	2	5	21	1.79181
		80	51	4.2114	3	7.5	48	4.09556
		95	47	3.88109	2	5	45	3.83959
		180	81	6.68869	2	5	79	6.74061
	Type of housing	Housing without turn-out	8	0.660611	0	0	8	0.682594
		Housing with turn-out time < 12h/day	246	20.3138	4	10	242	20.6485
		Housing with turn-out time > 12h/day	140	11.5607	2	5	138	11.7747
		Permanent outdoor housing	817	67.4649	34	85	783	66.8089
	Type of turn-out	Dry lot	158	13.0471	3	7.5	155	13.2253
		Pasture	571	47.1511	20	50	551	47.0137
		Combination of both	482	39.8018	17	42.5	465	39.6758
	Presence of outdoor shelter	No	535	44.1784	12	30	523	44.6246
		Yes	676	55.8216	28	70	648	55.2901
	Presence of stagnant water e	No	204	16.8456	6	15	198	16.8942
		Yes	1007	83.1544	34	85	973	83.0205
	MOSQUITO CONTROL MEASURES							0
	Estimated number of Mosquitos	None	7	0.578035	0	0	7	0.59727
		Few	412	34.0215	6	15	405	34.5563
		A lot	700	57.8035	28	70	672	57.3379
		Massive numbers	92	7.59703	6	15	88	7.50853
	Use of insect repellent	No	424	35.0124	17	42.5	407	34.727
		Yes	787	64.9876	23	57.5	764	65.1877
	Active ingredient	No product used	424	35.0124	17	42.5	407	34.727
		Synthetic repellents	341	43.3291	9	22.5	332	28.3276
		Natural repellents	222	28.2084	9	22.5	213	18.1741
		Combination products (insect.&repell.)	41	5.20966	0	0	41	3.49829
		Various products	183	23.2529	5	12.5	178	15.1877
	Used type of insect repellent	No product used	424	35.0124	17	42.5	407	34.727
		Self made	30	3.81194	1	2.5	29	2.4744
		Commercial	737	93.6468	22	55	715	61.0068
		Both	24	3.04956	0	0	24	2.04778
	Use of fly sheets	No	1048	86.54	35	87.5	1013	86.4334
		Yes	163	13.46	5	12.5	158	13.4812
	Type of fly sheet	None	1048	86.54	35	87.5	1013	86.4334
		Regular	116	71.1656	4	10	112	9.55631
		Pattern print	22	13.4969	0	0	22	1.87713
		Sweet itch sheet	25	15.3374	1	2.5	24	2.04778
	Type of water supply	Automatic waterers	332	27.4154	12	30	320	27.3038
		Buckets or throughs	272	22.4608	9	22.5	263	22.4403
		Both	607	50.1239	19	47.5	588	50.1706
	Additional mosquito control measures	No	471	38.8935	20	50	451	38.4812
		Yes	740	61.1065	20	50	720	61.4334
	a WNV-endemic countries until 2020 (Poland; Czech Republic; Hungary; Austria; Italy; Spain; France; USA; Netherlands; Brazil; Slovakia; )
	b WNV-free countries until 2020 (United Kingdom; Switzerland; Island; Belgium; Ireland; Sweden; Norway)
	c > 20 km from the holding
	d In the previous two years
	e Within one kilometer of the holding

## Sheet: Tab S3. Descript.Stat.TBEV
	Variable	Category	sampled (n=1211)		TBEV positive (n= 69)		TBEV negative (n=1142 )
			Number (n)	Percentage (%)	Number (n)	Percentage (%)	Number (n)	Percentage (%)
	ANIMAL LEVEL
	Coat colour	Dark	635	52.436	36	52.1739	599	52.4518
		Chestnut	203	16.763	13	18.8406	190	16.6375
		Light	138	11.3955	5	7.24638	133	11.6462
		Very light	117	9.66144	8	11.5942	109	9.54466
		Spotted	118	9.74401	7	10.1449	111	9.71979
	Sex	Female	673	55.5739	42	60.8696	631	55.2539
		Male	538	44.4261	27	39.1304	511	44.7461
	Breed type	Warmblood	607	50.1239	30	43.4783	577	50.5254
		Draft horse	69	5.69777	6	8.69565	63	5.51664
		Thoroughbred	80	6.60611	3	4.34783	77	6.74256
		Pony	448	36.9942	29	42.029	419	36.69
		Donkey and mule	7	0.578035	1	1.44928	6	0.525394
	Age (in years)	1	10	0.825764	0	0	10	0.875657
		2	57	4.70685	2	2.89855	55	4.81611
		3	72	5.9455	4	5.7971	68	5.95447
		4	64	5.28489	1	1.44928	63	5.51664
		5	54	4.45912	1	1.44928	53	4.64098
		6	63	5.20231	5	7.24638	58	5.07881
		7	60	4.95458	1	1.44928	59	5.16637
		8	63	5.20231	2	2.89855	61	5.34151
		9	36	2.97275	1	1.44928	35	3.0648
		10	51	4.2114	5	7.24638	46	4.02802
		11	57	4.70685	6	8.69565	51	4.46585
		12	52	4.29397	3	4.34783	49	4.29072
		13	44	3.63336	1	1.44928	43	3.76532
		14	46	3.79851	1	1.44928	45	3.94046
		15	39	3.22048	3	4.34783	36	3.15236
		16	49	4.04624	4	5.7971	45	3.94046
		17	39	3.22048	3	4.34783	36	3.15236
		18	43	3.55078	0	0	43	3.76532
		19	35	2.89017	1	1.44928	34	2.97723
		20	47	3.88109	2	2.89855	45	3.94046
		21	29	2.39472	3	4.34783	26	2.27671
		22	32	2.64244	4	5.7971	28	2.45184
		23	23	1.89926	2	2.89855	21	1.83888
		24	29	2.39472	3	4.34783	26	2.27671
		25	18	1.48637	4	5.7971	14	1.22592
		26	15	1.23865	0	0	15	1.31349
		27	17	1.4038	2	2.89855	15	1.31349
		28	20	1.65153	1	1.44928	19	1.66375
		29	17	1.4038	1	1.44928	16	1.40105
		30	9	0.743187	1	1.44928	8	0.700525
		31	11	0.90834	1	1.44928	10	0.875657
		32	8	0.660611	1	1.44928	7	0.61296
		33	2	0.165153	0	0	2	0.175131
	Primary use	Leisure	436	36.0033	38	55.0725	398	34.8511
		Sport horse	468	38.6457	19	27.5362	449	39.317
		Breeding	212	17.5062	7	10.1449	205	17.951
		Retired	95	7.84476	5	7.24638	90	7.88091
	Primary training location	Exclusively in the arena	23	1.89926	0	0	23	2.01401
		Mainly in the arena	430	35.5078	25	36.2319	405	35.4641
		Mainly trail riding	472	38.9761	30	43.4783	442	38.704
		Exclusively trail riding	103	8.50537	11	15.942	92	8.05604
		No training	183	15.1115	5	7.24638	178	15.5867
	Transportc	No	798	65.896	51	73.913	747	65.4116
		Yes	413	34.104	18	26.087	395	34.5884
	Travel outside of Germany d	No	1143	94.3848	66	95.6522	1077	94.3082
		Yes	68	5.61519	3	4.34783	65	5.69177
	Clinical signs of febrile disease d	No	1165	96.2015	68	98.5507	1097	96.0595
		Yes	46	3.79851	1	1.44928	45	3.94046
	Clinical signs of neurological disease	No	1188	98.1007	66	95.6522	1122	98.2487
		Yes	23	1.89926	3	4.34783	20	1.75131
	HOUSING LEVEL					0		0
	County	Anhalt-Bitterfeld	58	4.78943	1	1.44928	57	4.99124
		Wittenberg	38	3.1379	2	2.89855	36	3.15236
		Saalekreis	132	10.9001	3	4.34783	129	11.296
		Salzlandkreis	49	4.04624	0	0	49	4.29072
		Jerichower Land	84	6.93642	4	5.7971	80	7.00525
		Dessau-Rosslau	18	1.48637	3	4.34783	15	1.31349
		Northern Saxony	86	7.10157	5	7.24638	81	7.09282
		Central Saxony	131	10.8175	8	11.5942	123	10.7706
		Leipzig district	26	2.14699		0	26	2.27671
		Meissen	46	3.79851	5	7.24638	41	3.59019
		Dresden city	49	4.04624	1	1.44928	48	4.20315
		Elbe-Elster	159	13.1296	12	17.3913	147	12.8722
		Oberspreewald-Leipzig	34	2.8076	1	1.44928	33	2.88967
		Potsdamm-Mittelmark	151	12.469	2	2.89855	149	13.0473
		Dahme-Spreewald	150	12.3865	22	31.8841	128	11.2084
	County- categorized	Registered risk area of TBEV in 2021	278	22.9562	18	26.087	260	22.7671
		No registered risk area of TBEV in 2021	933	77.0438	51	73.913	882	77.2329
	No.of horses in the holding	1	2	0.165153	0	0	2	0.175131
		2	7	0.578035	0	0	7	0.61296
		3	3	0.247729	0	0	3	0.262697
		4	16	1.32122	0	0	16	1.40105
		5	51	4.2114	4	5.7971	47	4.11559
		6	56	4.62428	3	4.34783	53	4.64098
		7	52	4.29397	2	2.89855	50	4.37828
		8	39	3.22048	2	2.89855	37	3.23993
		9	2	0.165153	0	0	2	0.175131
		10	26	2.14699	0	0	26	2.27671
		11	42	3.46821	2	2.89855	40	3.50263
		12	17	1.4038	0	0	17	1.48862
		13	22	1.81668	9	13.0435	13	1.13835
		14	32	2.64244	1	1.44928	31	2.71454
		15	6	0.495458	0	0	6	0.525394
		17	48	3.96367	1	1.44928	47	4.11559
		18	34	2.8076	2	2.89855	32	2.8021
		19	39	3.22048	3	4.34783	36	3.15236
		20	49	4.04624	1	1.44928	48	4.20315
		21	34	2.8076	4	5.7971	30	2.62697
		22	20	1.65153	1	1.44928	19	1.66375
		23	17	1.4038	7	10.1449	10	0.875657
		24	36	2.97275	0	0	36	3.15236
		25	31	2.55987	2	2.89855	29	2.5394
		27	23	1.89926	0	0	23	2.01401
		30	67	5.53262	10	14.4928	57	4.99124
		32	13	1.07349	0	0	13	1.13835
		34	18	1.48637	2	2.89855	16	1.40105
		37	26	2.14699	1	1.44928	25	2.18914
		40	11	0.90834	0	0	11	0.963222
		45	20	1.65153	0	0	20	1.75131
		47	15	1.23865	4	5.7971	11	0.963222
		49	18	1.48637	0	0	18	1.57618
		50	45	3.71594	4	5.7971	41	3.59019
		55	40	3.30306	1	1.44928	39	3.41506
		60	32	2.64244	1	1.44928	31	2.71454
		75	23	1.89926	0	0	23	2.01401
		80	51	4.2114	0	0	51	4.46585
		95	47	3.88109	0	0	47	4.11559
		180	81	6.68869	2	2.89855	79	6.91769
	Type of housing	Housing without turn-out	8	0.660611	0	0	8	0.700525
		Housing with turn-out time < 12h/day	246	20.3138	13	18.8406	233	20.4028
		Housing with turn-out time > 12h/day	140	11.5607	5	7.24638	135	11.8214
		Permanent outdoor housing	817	67.4649	51	73.913	766	67.0753
	Type of turn-out	Dry lot	158	13.0471	6	8.69565	152	13.31
		Pasture	571	47.1511	38	55.0725	533	46.6725
		Combination of both	482	39.8018	25	36.2319	457	40.0175
	Presence of outdoor shelter	No	535	44.1784	25	36.2319	510	44.6585
		Yes	676	55.8216	44	63.7681	632	55.3415
	Presence of stagnant water e	No	204	16.8456	6	8.69565	198	17.338
		Yes	1007	83.1544	63	91.3043	944	82.662
	MOSQUITO CONTROL MEASURES
	Estimated number of Mosquitos	None	7	0.578035	0	0	7	0.59727
		Few	412	34.0215	23	57.5	389	33.1911
		A lot	700	57.8035	38	95	662	56.4846
		Massive numbers	92	7.59703	8	20	84	7.16724
	Use of insect repellent	No	424	35.0124	22	31.8841	402	35.2014
		Yes	787	64.9876	47	68.1159	740	64.7986
	Active ingredient	No product used	424	35.0124	22	31.8841	402	35.2014
		Synthetic repellents	341	28.1585	31	44.9275	310	27.1454
		Natural repellents	222	18.332	5	7.24638	217	19.0018
		Combination products (insect.&repell.)	41	3.38563	1	1.44928	40	3.50263
		Various products	183	15.1115	10	14.4928	173	15.1489
	Used type of insect repellent	No product used	424	35.0124	22	31.8841	402	35.2014
		Self made	30	2.47729	0	0	30	2.62697
		Commercial	737	60.8588	46	66.6667	691	60.5079
		Both	24	1.98183	1	1.44928	23	2.01401
	Use of fly sheets	No	1048	86.54	58	84.058	990	86.69
		Yes	163	13.46	11	15.942	152	13.31
	Type of fly sheet	None	1048	86.54	58	84.058	990	86.69
		Regular	116	9.57886	7	10.1449	109	9.54466
		Zebra print	22	1.81668	4	5.7971	18	1.57618
		Sweet itch sheet	25	2.06441	0	0	25	2.18914
	Additional mosquito control measures	No	471	38.8935	24	34.7826	447	39.1419
		Yes	740	61.1065	45	65.2174	695	60.8581
	a WNV-endemic countries until 2020 (Poland; Czech Republic; Hungary; Austria; Italy; Spain; France; USA; Netherlands; Brazil; Slovakia; )
	b WNV-free countries until 2020 (United Kingdom; Switzerland; Island; Belgium; Ireland; Sweden; Norway)
	c > 20 km from the holding
	d In the previous two years
	e Within one kilometer of the holding

## Sheet: Tab S4. Comparison 2020 2022
		2022		2020
Variable	Category	sampled (n=1211)		sampled (n=937)
		Number (n)	Percentage (%)	Number (n)	Percentage (%)
ANIMAL LEVEL
Coat colour	Dark	635	52.436	529	56.4568
	Chestnut	203	16.763	161	17.1825
	Light	138	11.3955	72	7.6841
	Very light	117	9.66144	110	11.7396
	Spotted	118	9.74401	65	6.93703
Sex	Female	673	55.5739	536	57.2038
	Male	538	44.4261	401	42.7962
Breed type	Warmblood	607	50.1239	554	59.1249
	Draft horse	69	5.69777	38	4.0555
	Thoroughbred	80	6.60611	49	5.22946
	Pony	448	36.9942	287	30.6297
	Donkey and mule	7	0.578035	9	0.960512
Age (in years)	1	10	0.825764	43	4.58911
	2	57	4.70685	48	5.12273
	3	72	5.9455	34	3.6286
	4	64	5.28489	40	4.26894
	5	54	4.45912	52	5.54963
	6	63	5.20231	39	4.16222
	7	60	4.95458	28	2.98826
	8	63	5.20231	31	3.30843
	9	36	2.97275	40	4.26894
	10	51	4.2114	47	5.01601
	11	57	4.70685	39	4.16222
	12	52	4.29397	41	4.37567
	13	44	3.63336	39	4.16222
	14	46	3.79851	39	4.16222
	15	39	3.22048	26	2.77481
	16	49	4.04624	42	4.48239
	17	39	3.22048	41	4.37567
	18	43	3.55078	37	3.94877
	19	35	2.89017	35	3.73533
	20	47	3.88109	23	2.45464
	21	29	2.39472	24	2.56137
	22	32	2.64244	26	2.77481
	23	23	1.89926	21	2.2412
	24	29	2.39472	22	2.34792
	25	18	1.48637	20	2.13447
	26	15	1.23865	8	0.853789
	27	17	1.4038	15	1.60085
	28	20	1.65153	7	0.747065
	29	17	1.4038	10	1.06724
	30	9	0.743187	10	1.06724
	31	11	0.90834	6	0.640342
	32	8	0.660611	2	0.213447
	33	2	0.165153	2	0.213447
Country of Birth	Germany	1029	84.9711	862	91.9957
	WNV-endemic areas a	88	7.26672	35	3.73533
	WNV-free areas b	112	9.24855	36	3.84205
	Unknown	0	0	4	0.426894
Primary use	Leisure	436	36.0033	390	41.6222
	Sport horse	468	38.6457	284	30.3095
	Breeding	212	17.5062	182	19.4237
	Retired	95	7.84476	81	8.64461
Primary training location	Exclusively in the arena	23	1.89926	35	3.73533
	Mainly in the arena	430	35.5078	287	30.6297
	Mainly trail riding	472	38.9761	280	29.8826
	Exclusively trail riding	103	8.50537	166	17.7161
	No training	183	15.1115	169	18.0363
Transport	No	798	65.896	727	77.588
	Yes	413	34.104	210	22.412
Travel outside of Germany c	No	1143	94.3848	920	98.1857
	Yes	68	5.61519	17	1.8143
Clinical signs of febrile disease c	No	1165	96.2015	-	-
	Yes	46	3.79851	-	-
Clinical signs of neurological disease	No	1188	98.1007	914	97.5454
	Yes	23	1.89926	23	2.45464
HOUSING LEVEL
County	Anhalt-Bitterfeld	58	4.78943	107	11.4194
	Wittenberg	38	3.1379	128	13.6606
	Saalekreis	132	10.9001	-	-
	Salzlandkreis	49	4.04624	-	-
	Jerichower Land	84	6.93642	-	-
	Dessau-Rosslau	18	1.48637	-	-
	Northern Saxony	86	7.10157	136	14.5144
	Central Saxony	131	10.8175	164	17.5027
	Leipzig district	26	2.14699	113	12.0598
	Meissen	46	3.79851	66	7.04376
	Dresden city	49	4.04624	69	7.36393
	Elbe-Elster	159	13.1296	136	14.5144
	Oberspreewald-Leipzig	34	2.8076	-	-
	Potsdamm-Mittelmark	151	12.469	-	-
	Dahme-Spreewald	150	12.3865	-	-
County- categorized	No registered equine WNV infections until the previous year	219	18.0842	299	31.9104
	Registered equine WNV infections until the previous year	1002	82.7415	638	68.0896
No.of horses in the holding	1	2	0.165153	0	-
	2	7	0.578035	4	0.426894
	3	3	0.247729	6	0.640342
	4	16	1.32122	27	2.88154
	5	51	4.2114	48	5.12273
	6	56	4.62428	96	10.2455
	7	52	4.29397	54	5.76307
	8	39	3.22048	59	6.29669
	9	2	0.165153	28	2.98826
	10	26	2.14699	38	4.0555
	11	42	3.46821	65	6.93703
	12	17	1.4038	35	3.73533
	13	22	1.81668	34	3.6286
	14	32	2.64244	24	2.56137
	15	6	0.495458	20	2.13447
	16	0	-	20	2.13447
	17	48	3.96367	11	1.17396
	18	34	2.8076	22	2.34792
	19	39	3.22048	1	0.106724
	20	49	4.04624	30	3.20171
	21	34	2.8076	4	0.426894
	22	20	1.65153	32	3.41515
	23	17	1.4038	0	-
	24	36	2.97275	0	-
	25	31	2.55987	23	2.45464
	27	23	1.89926	0	-
	28	0	-	11	1.17396
	30	67	5.53262	32	3.41515
	32	13	1.07349	0	-
	33	0	-	36	3.84205
	34	18	1.48637	32	3.41515
	37	26	2.14699	0	-
	40	11	0.90834	44	4.69584
	45	20	1.65153	6	0.640342
	47	15	1.23865	0	-
	48	0	-	20	2.13447
	49	18	1.48637	0	-
	50	45	3.71594	6	0.640342
	55	40	3.30306	0	-
	60	32	2.64244	0	-
	65	0	-	4	0.426894
	75	23	1.89926	0	-
	80	51	4.2114	63	6.72359
	95	47	3.88109	0	-
	160	0	-	2	0.213447
	180	81	6.68869	0	-
Type of housing	Housing without turn-out	8	0.660611	0	0
	Housing with turn-out time < 12h/day	246	20.3138	206	21.9851
	Housing with turn-out time > 12h/day	140	11.5607	107	11.4194
	Permanent outdoor housing	817	67.4649	624	66.5955
Type of turn-out	Dry lot	158	13.0471	97	10.3522
	Pasture	571	47.1511	594	63.3938
	Combination of both	482	39.8018	246	26.254
Presence of outdoor shelter	No	535	44.1784	501	53.4685
	Yes	676	55.8216	436	46.5315
Presence of stagnant water d	No	204	16.8456	257	27.4
	Yes	1007	83.1544	680	72.572
MOSQUITO CONTROL MEASURES
Use of insect repellent	No	424	35.0124	404	43.1163
	Yes	787	64.9876	533	56.8837
Active ingredient	No product used	424	35.0124	404	43.1163
	Insecticides	0	-	26	2.77481
	Synthetic repellents	341	28.1585	121	12.9136
	Natural repellents	222	18.332	137	14.6211
	Combination products (insect.&repell.)	41	3.38563	240	25.6
	Various products	183	15.1115	9	1
Used type of insect repellent
No product used		424	35.0124	-	-
Self made	No	-	-	846	90.2882
	Yes	30	2.47729	91	9.71185
Commercial	No	-	-	555	59.2316
	Yes	737	60.8588	382	40.7684
Both	No	-	-	866	92.4226
	Yes	24	1.98183	71	7.57737
Use of fly sheets	No	1048	86.54	838	89.4
	Yes	163	13.46	99	10.6
Type of fly sheet	None	1048	86.54	838	89.4344
	Regular	116	9.57886	50	5.33618
	Zebra print	22	1.81668	31	3.30843
	Sweet itch sheet	25	2.06441	18	1.92102
Additional mosquito control measures	No	471	38.8935	687	73.3191
	Yes	740	61.1065	250	26.6809

## Sheet: Tab S5. Serology
	Table 3: Results of virus neutralization assays (VNT) for 117 horses testing positive or equivocal by competitive ELISA.
	ID	competitive ELISA WNV- IgG (%)	VNT WNV ND50 Titer	VNT TBEV ND50 Titer	VNT USUV ND50 Titer	Overall results
	Evaluation	pos: S/N ≤ 40 equivocal: 40 < S/N ≤ 50 neg: S/N ≥ 50	positive SNT titer: values are bold (*): crossreactive antibodies neg: < 10
	19	17	960	< 10	< 10	WNV positiv
	20	28	120	< 10	20 *	WNV positiv
	24	7	1280	< 10	60 *	WNV positiv
	28	26	80	< 10	< 10	WNV positiv
	30	31	80	< 10	< 10	WNV positiv
	31	9	640	< 10	< 10	WNV positiv
	32	31	100	< 10	< 10	WNV positiv
	75	5	80	< 10	< 10	WNV positiv
	85	6	40	< 10	< 10	WNV positiv
	98	5	640	< 10	15*	WNV positiv
	135	7	80	< 10	< 10	WNV positiv
	165	6	80	< 10	< 10	WNV positiv
	268	4	960	< 10	20*	WNV positiv
	314	5	640	< 10	< 10	WNV positiv
	349	8	100	< 10	< 10	WNV positiv
	361	18	100	< 10	< 10	WNV positiv
	365	6	160	< 10	< 10	WNV positiv
	510	8	160	< 10	< 10	WNV positiv
	545	10	160	< 10	< 10	WNV positiv
	576	6	320	< 10	< 10	WNV positiv
	580	4	1280	< 10	20*	WNV positiv
	590	6	80	< 10	< 10	WNV positiv
	594	4	480	< 10	30*	WNV positiv
	620	5	480	< 10	< 10	WNV positiv
	739	11	30	< 10	< 10	WNV positiv
	755	5	240	< 10	< 10	WNV positiv
	781	9	60	< 10	< 10	WNV positiv
	782	9	640	< 10	< 10	WNV positiv
	783	7	160	< 10	< 10	WNV positiv
	806	9	40	< 10	< 10	WNV positiv
	877	4	480	< 10	20*	WNV positiv
	943	6	40	< 10	20*	WNV positiv
	986	11	80	< 10	< 10	WNV positiv
	1047	8	160	< 10	< 10	WNV positiv
	1051	14	20	< 10	< 10	WNV positiv
	1098	5	480	< 10	15*	WNV positiv
	1173	6	120	< 10	< 10	WNV positiv
	1182	18	20	< 10	< 10	WNV positiv
	1198	5	120	< 10	10*	WNV positiv
	1249	6	80	< 10	< 10	WNV positiv
	44	19	< 10	80	< 10	TBEV positiv
	45	22	< 10	480	< 10	TBEV positiv
	66	22	< 10	80	< 10	TBEV positiv
	216	41	< 10	160	< 10	TBEV positiv
	217	31	< 10	80	< 10	TBEV positiv
	218	24	< 10	60	< 10	TBEV positiv
	220	16	< 10	240	< 10	TBEV positiv
	288	26	< 10	240	< 10	TBEV positiv
	291	20	< 10	80	< 10	TBEV positiv
	292	11	< 10	80	< 10	TBEV positiv
	295	11	< 10	240	< 10	TBEV positiv
	298	12	< 10	320	< 10	TBEV positiv
	299	5	< 10	1920	< 10	TBEV positiv
	300	32	< 10	160	< 10	TBEV positiv
	301	11	< 10	480	< 10	TBEV positiv
	303	16	< 10	640	< 10	TBEV positiv
	305	13	< 10	100	< 10	TBEV positiv
	321	19	< 10	80	< 10	TBEV positiv
	322	16	< 10	160	< 10	TBEV positiv
	389	22	< 10	120	< 10	TBEV positiv
	398	28	< 10	480	< 10	TBEV positiv
	444	7	< 10	480	< 10	TBEV positiv
	456	12	< 10	80	< 10	TBEV positiv
	462	19	< 10	120	< 10	TBEV positiv
	465	12	< 10	240	< 10	TBEV positiv
	466	7	< 10	320	< 10	TBEV positiv
	467	12	< 10	320	< 10	TBEV positiv
	521	14	< 10	160	< 10	TBEV positiv
	527	26	< 10	40	< 10	TBEV positiv
	534	8	< 10	240	< 10	TBEV positiv
	649	16	< 10	60	< 10	TBEV positiv
	653	8	< 10	160	< 10	TBEV positiv
	654	8	< 10	120	< 10	TBEV positiv
	655	9	< 10	60	< 10	TBEV positiv
	656	11	< 10	60	< 10	TBEV positiv
	678	15	< 10	240	< 10	TBEV positiv
	780	13	< 10	240	< 10	TBEV positiv
	804	11	< 10	120	< 10	TBEV positiv
	808	11	< 10	320	< 10	TBEV positiv
	832	4	< 10	320	< 10	TBEV positiv
	860	24	< 10	320	< 10	TBEV positiv
	931	7	< 10	1920	< 10	TBEV positiv
	933	11	< 10	120	< 10	TBEV positiv
	934	10	< 10	240	< 10	TBEV positiv
	935	23	< 10	240	< 10	TBEV positiv
	987	11	< 10	240	< 10	TBEV positiv
	989	11	< 10	1280	< 10	TBEV positiv
	1013	14	< 10	640	< 10	TBEV positiv
	1014	44	< 10	480	< 10	TBEV positiv
	1016	25	< 10	160	< 10	TBEV positiv
	1018	10	< 10	480	< 10	TBEV positiv
	1019	8	< 10	960	< 10	TBEV positiv
	1020	7	< 10	1920	< 10	TBEV positiv
	1021	13	< 10	240	< 10	TBEV positiv
	1022	9	< 10	1920	< 10	TBEV positiv
	1023	7	< 10	1280	< 10	TBEV positiv
	1097	9	< 10	480	< 10	TBEV positiv
	1128	7	< 10	1280	< 10	TBEV positiv
	1129	35	< 10	120	< 10	TBEV positiv
	1132	30	< 10	240	< 10	TBEV positiv
	1133	17	< 10	320	< 10	TBEV positiv
	1134	8	< 10	320	< 10	TBEV positiv
	1139	13	< 10	480	< 10	TBEV positiv
	1141	11	< 10	240	< 10	TBEV positiv
	1143	12	< 10	120	< 10	TBEV positiv
	1144	16	< 10	60	< 10	TBEV positiv
	1181	45	< 10	30	< 10	TBEV positiv
	1229	41	< 10	40	< 10	TBEV positiv
	1242	33	< 10	40	< 10	TBEV positiv
	235	5	15*	< 10	80	USUV positiv
	332	10	10*	< 10	80	USUV positiv
	395	34	< 10	< 10	15	USUV positiv
	828	12	< 10	< 10	15	USUV positiv
	831	11	< 10	< 10	20	USUV positiv
	454	5	60	160	< 10	inconclusive
	460	5	20	60	< 10	inconclusive
	566	7	80	< 10	80	inconclusive
	96	9	< 10	< 10	< 10	non-determinable
	172	35	< 10	< 10	< 10	non-determinable
	273	28	< 10	< 10	< 10	non-determinable
	810	44	< 10	< 10	< 10	non-determinable
	903	48	< 10	< 10	< 10	non-determinable
	1102	18	< 10	< 10	< 10	non-determinable
	1140	46	< 10	< 10	< 10	non-determinable
	1248	13	< 10	< 10	< 10	non-determinable

## Sheet: Tab S6. Univar.analysis (WNV)
	Chi-Square Test
	Variable	Categories	χ2	df	p	χ2 (2020*)	df (2020*)	p (2020*)		Two-sample t-test assuming different variances
	ANIMAL LEVEL
	Coat colour	Dark	5.0349	4	0.284	8.5957	4	0.07			Age		Number of horses in the holding
		Chestnut									WNV positiv	WNV negativ	WNV positiv	WNV negativ
		Light								mean value	11.525	13.0162	43.625	39.6926
		Very light								variance	38.6147	63.2878	1692.65	1974.24
		Spotted								observations	40	1171	40	1171
	Sex	Female	1.8733	1	0.171	0.5635	1	0.45		hypothetical difference of the mean values	0		0
		Male								degree of freedom (df)	43		42
	Breed type	Warmblood	71446	4	0.128	7.1446	4	0.13		t-statistics	-1.47696		0.592821
		Draft horse								P(T<=t) one-sided	0.073487		0.27824
		Thoroughbred								critical t-value for one-sided t-test	1.68107		1.68195
		Pony								P(T<=t) two-sided	0.146974		0.55648
		Donkey and mule								critical t-value for two-sided t-test	2.01669		2.01808
	Country of Birth	Germany	15185	2	0.468	5.5949	2	0.06
		WNV-endemic areas a
		WNV-free areas b
	Primary use	Leisure	63939	3	0.094	9.7984	3	0.02
		Sport horse
		Breeding
		Retired
	Primary training location	Exclusively in the arena	6535	4	0.163	4.6001	4	0.33
		Mainly in the arena
		Mainly trail riding
		Exclusively trail riding
		No training
	Transport	No	0.2323	1	0.645	2.8417	1	0.09
		Yes
	Travel outside of Germany c	No	0.756	1	0.384	1.6354	1	0.20
		Yes
	Clinical signs of febrile disease neurologic disease c	No	1.551	1	0.213	0.0041	1	0.95
		Yes
	Clinical signs of neurological disease neurologic disease c	No	0.104	1	0.747	0.0166	1	0.90
		Yes
	HOUSING LEVEL
	Type of housing	Housing with turn-out time <12h/day	5.8008	2	0.055	12.7536	2	0.002
		Housing with turn-out time>12h/day
		Permanent outdoor housing
	Type of turn-out	Dry lot	1.1224	2	0.571	3.5929	2	0.17
		Pasture
		Combination of both
	Presence of outdoor shelter	No	3.372	1	0.066	8.9253	1	0.03
		Yes
	Presence of stagnant water within 1km of the holding	No	0.1006	1	0.7511	0.8371	1	0.36
		Yes
	MOSQUITO CONTROL MEASURES
	Use of insect repellent	No	1.0193	1	0.313	9.1273	1	0.003
		Yes
	Active Ingredient	No product used	3.112	4	0.540	7.5337	4	0.11
		Synthetic repellants
		Natural repellents
		Combination products (Insect.&Repell.)
		Various products
	Used type of Insect repellent	No product used	0.8651	3	0.83	1.7221	3	0.63
		Self made
		Commercial
		Both
	Use of Fly Sheets	No	0.0327	1	0.856	1.0523	1	0.31
		Yes
	Type of Fly Sheet	None	0.802	3	0.850	0.5158	3	0.92
		Regular
		Zebra print
		Sweet itch sheet
	Type of water supply	Automatic	0.1576	2	0.924	3.2959	2	0.19
		Buckets or troughs
		Both
	Additional mosquito control measures	No	2.147	1	0.143	3.4893	1	0.06
		Yes
	χ2: Chi2 value; df: degrees of freedom; p: significance
	a WNV-endemic countries until 2020 (Poland; Czech Republic; Hungary; Austria; Italy; Spain; France; USA; Netherlands; Brazil; Slovakia; )
	b WNV-free countries until 2020 (United Kingdom; Switzerland; Island; Belgium; Ireland; Sweden; Norway)
	c in the previous two years
	* p calculated with the 17 previously seropositive horses from 2020

## Sheet: Tab S7. Log.reg. WNV (2022)
		Table 7: Logistic regression model (complete data) for the association of potential risk factors with WNV seropositivity in 1211 horses tested in early 2022.
		Variable	Category	B	S.E.	Wald	df	p	Exp (B)	95% CI
										Lower	Upper
		Age		-0.027	0.027	1.016	1	0.313	0.973	0.923	1026
		Coat colour	Chestnut	Ref.
			Dark	-0.505	0.638	0.625	1	0.429	0.604	0.173	2110
			Light	-0.020	0.506	0.002	1	0.969	0.980	0.364	2642
			Spotted	-18.233	3245.295	0.000	1	0.000	0.000	0.000	0.000
			Very light	-0.730	0.771	0.898	1	0.469	0.482	0.106	2182
		Sex	Female	Ref.
			Male	-0.267	0.353	0.574	1	0.449	0.765	0.383	1529
		Breed type	Draft horse	Ref.		7.063
			Donkey	0.919	0.609	2.278	1	0.131	2.507	0.760	8270
			Mule	-16.913	15085.639	0.000	1	1000	0.000	0.000	0.00
			Pony	-17.165	40192.970	0.000	1	1.000	0.000	0.000	0.00
			Througbred	0.012	0.449	0.001	1	0.980	1.012	0.420	2438
			Warmblood	-17.340	4286.591	0.948	1	0.997	0.000	0.000	0.00
		Country of Birth a	Germany	Ref.
			WNV-endemic areas a	0.048	0.812	0.004	1	0.953	1.049	0.214	5151
			WNV-free areas b	1.106	0.905	1.492	1	0.222	0.956	0.513	17808
		Primary use	Breeding	Ref.
			Leisure	-0.511	0.426	1.436	1	0.231	0.296	0.077	1141
			Retired	-0.752	0.842	0.797	1	0.372	0.600	0.260	1383
			Sport	1.216	0.700	3.011	1	0.083	0.471	0.090	2457
		Primary training location	Exclusively in the arena	Ref.
			Exclusively trail riding	19.766	40192.393	0.000	1	1.000	1.112	0.000	0.000
			Mainly in the arena	18.682	40192.393	0.000	1	1.000	1.343	0.000	0.000
			Mainly in the trail riding	19.070	40192.393	0.000	1	1.000	0.732	0.000	0.000
			No training	18.418	40192.393	0.000	1	1.000	1.490	0.000	0.000
		Transport	No	Ref.
			Yes	0.358	0.395	0.821	1	0.436	1.430	0.660	3101
		Clinical signs of febrile disease c	No	Ref.
			Yes	1.126	0.830	1.838	1	0.175	3.083	0.606	15701
		Clinical signs of neurologic disease c	No	Ref.
			Yes	-17.171	7884.173	0.000	1	0.998	0.000	0.000	0.000
		Travel outside of Germany c	No	Ref.
			Yes	-1.117	1.126	0.984	1	0.321	0.327	0.036	2974
		No.of horses in the operation		0.006	0.005	1.320	1	0.251	1.006	0.996	1015
		Type of housing	Housing with turn-out time < 12h/day	Ref.
			Housing with turn-out time > 12h/day	-1.076	0.785	1.881	1	0.170	0.341	0.073	1587
			Permanent outdoor housing	-1.052	0.674	2.436	1	0.119	0.349	0.093	1309
		Type of turn-out	Combination of both	Ref.
			Dry lot	-0.528	0.482	1.197	1	0.274	0.590	0.229	1519
			Pasture	-0.826	0.714	1.338	1	0.274	0.438	0.108	1775
		Presence of outdoor shelter	No	Ref.
			Yes	0.885	0.548	2.607	1	0.106	2.424	0.828	7.101
		Presence of stagnant water e	No	Ref.
			Yes	-0.026	0.511	0.003	1	0.959	0.974	0.358	2653
		Use of insect repellent	No	Ref.
			Yes	-0.761	0.446	2.916	1	0.088	0.467	0.195	1.119
		Use of fly sheets	No	Ref.
			Yes	0.105	0.541	0.038	1	0.846	1.111	0.385	3208
		Add. mosquito control measures	No	Ref.
			Yes	-0.429	0.358	1.435	1	0.231	0.651	0.323	1314
		Constant		-20.933	40192.393	0.000	1	1.000	0.000
		Exp(B): odds ratio (the exponentiation of the B coefficient); SE.: standard error; df: degrees of freedom; p: significance; CI: confidence interval; Ref.: reference variable
		a WNV-endemic countries until 2020 (Poland; Czech Republic; Hungary; Austria; Italy; Spain; France; USA; Netherlands; Brazil; Slovakia; )
		b WNV-free countries until 2020 (United Kingdom; Switzerland; Island; Belgium; Ireland; Sweden; Norway)
		c In the previous two years
		d In the previous two years
		e Within one kilometer of the holding

## Sheet: Tab S8. Log. Reg. WNV (2020+22)
		Table 8: Logistic regression model (complete data) for the association of potential risk factors with WNV seropositivity in 1228 horses. (17 positive horses from 2020 included)
		Variable	Category	B	S.E.	Wald	df	p	Exp (B)		95% CI
											Lower	Upper
		Age		0.012	0.023	0.265	1	0.607	1.012		0.968	1058
		Coat colour	Chestnut	Ref.
			Dark	-0.175	0.591	0.088	1	0.767	0.839		0.264	2672
			Light	0.208	0.467	0.198	1	0.656	1.231		0.493	3074
			Spotted	-1.593	0.873	3.325	1	0.068	0.203		0.037	1.127
			Very light	-0.643	0.747	0.741	1	0.389	0.526		0.122	2273
		Sex	Female	Ref.
			Male	-0.191	0.319	0.357	1	0.550	0.823		0.443	1543
		Breed type	Draft horse	Ref.
			Donkey	1.337	0.594	5.071	1	0.240	3.807		1.189	12189
			Mule	2.019	1.336	2.282	1	0.131	7.530		0.549	103377
			Pony	-17.595	40192.970	0.000	1	1.000	0.000		0.000	0.000
			Througbred	-0.342	0.426	0.643	1	0.423	0.711		0.308	1639
			Warmblood	-0.015	0.845	0.000	1	0.986	0.985		0.188	5156
		Country of Birth a	Germany	Ref.
			WNV-endemic areas a	0.033	0.693	0.002	1	0.962	1.034		0.266	4018
			WNV-free areas b	0.794	0.796	0.996	1	0.318	2.212		0.465	10518
		Primary use	Breeding	Ref.
			Leisure	-0.167	0.526	0.100	1	0.751	0.846		0.302	2374
			Retired	-0.697	0.411	2.876	1	0.09	0.498		0.223	1115
			Sport	-1.371	0.906	2.288	1	0.130	0.254		0.043	1500
		Primary training location	Exclusively in the arena	Ref.
			Exclusively trail riding	0.588	1.306	0.203	1	0.652	1.801		0.139	23274
			Mainly in the arena	-0.657	1.045	0.395	1	0.529	0.518		0.067	4019
			Mainly in the trail riding	0.592	0.648	0.834	1	0.361	1.807		0.508	6434
			No training	0.266	0.697	0.146	1	0.702	1.305		0.333	5113
		Transport	No	Ref.
			Yes	0.635	0.368	2.976	1	0.085	1.887		0.917	3882
		Clinical signs of febrile disease c	No	Ref.
			Yes	0.885	0.822	1.157	1	0.282	2.422		0.483	12140
		Clinical signs of neurologic disease c	No	Ref.
			Yes	-17.649	7938.883	0.000	1	0.998	0.000		0.000	0.000
		Travel outside of Germany c	No	Ref.
			Yes	-1.639	1.126	2.119	1	0.146	0.702		0.021	1765
		No.of horses in the operation		0.001	0.005	0.059	1	0.808	1.001		0.992	1010
		Type of housing	Housing with turn-out time < 12h/day	Ref.
			Housing with turn-out time > 12h/day	-1.649	0.799	4.256	1	0.39	0.192		0.040	0.921
			Permanent outdoor housing	-1.524	0.666	5.239	1	0.022	0.218		0.059	0.803
		Type of turn-out	Combination of both	Ref.
			Dry lot	-0.204	0.466	0.191	1	0.662	0.747		0.327	0.921
			Pasture	-0.583	0.621	0.880	1	0.348	0.558		0.165	1887
		Presence of outdoor shelter	No	Ref.
			Yes	0.841	0.537	2.452	1	0.117	2.319		0.809	6644
		Presence of stagnant water e	No	Ref.
			Yes	-0.103	0.482	0.046	1	0.831	0.902		0.351	2231
		Use of insect repellent	No	Ref.
			Yes	-3.339	1.333	6.269	1	0.012	0.084		0.003	0.484
		Use of fly sheets	No	Ref.
			Yes	-0.343	0.535	0.411	1	0.521	0.709		0.249	2-025
		Add. mosquito control measures	No	Ref.
			Yes	-0.313	0.336	0.866	1	0.352	0.731		0.378	1414
		Constant		18.160	3701.875	0.000	1	0.996	0.000
		Exp(B): odds ratio (the exponentiation of the B coefficient); SE.: standard error; df: degrees of freedom; p: significance; CI: confidence interval; Ref.: reference variable
		a WNV-endemic countries until 2020 (Poland; Czech Republic; Hungary; Austria; Italy; Spain; France; USA; Netherlands; Brazil; Slovakia; )
		b WNV-free countries until 2020 (United Kingdom; Switzerland; Island; Belgium; Ireland; Sweden; Norway)
		c In the previous two years
		d In the previous two years
		e Within one kilometer of the holding

## Sheet: Tab.S9. Log. Reg. TBE (2022)
				Table 9: Logistic regression model (complete data) for the association of potential risk factors with TBEV seropositivity in 1211 horses tested in early 2022.
				Variable	Category	B	S.E.	Wald	df	p	Exp (B)	95% CI
												Lower	Upper
				Age		0.033	0.015	4.585	1	0.032	1034	1003	1065
				County		0.190	0.292	0.422	1	0.516	1209	0.682	2143
				No.of horses in the operation		-0.009	0.004	4.637	1	0.031	0.991	0.983	0.999
				Type of housing	Housing with turn-out time < 12h/day	Ref.
					Housing with turn-out time > 12h/day	0.548	0.550	0.991	2	0.319	1729	0.588	5085
					Permanent outdoor housing	0.646	0.493	1.717	2	0.190	1908	0.726	5012
				Presence of outdoor shelter	No	Ref.
					Yes	0.249	0.313	0.634	1	0.426	1283	0.695	2370
				Use of insect repellent	No	Ref.
					Yes	0.048	0.288	20028	1	0.867	0.953	0.542	1675
				Constant		-3.704	0.578	41.073	1	<0.001	0.025
				1Risk area according to the Robert Koch Institut: Dessau-Rosslau, Oberspreewald-Lausitz, Central Saxony, Dresden, Meißen

## Sheet: TabS10. Log. Reg. TBE (2020+22)
			Table 10: Logistic regression model (complete data) for the association of potential risk factors with TBEV seropositivity in 1935 horses, tested between 2020 and 2022.
			Variable	Category	B	S.E.	Wald	df	p	Exp (B)	95% CI
											Lower	Upper
			Age		0.014	0.014	1.025	1	0.311	1013	0.987	1042
			County		0.195	0.248	0.621	1	0.431	1216	0.748	1976
			Number		-0.006	0.004	2.687	1	0.101	0.994	0.987	1001
			Type of housing	Housing with turn-out time < 12h/day	Ref.
				Housing with turn-out time > 12h/day	-0.230	0.393	0.434	2	0.558	0.794	0.368	1716
				Permanent outdoor housing	-0.15	0.330	0.002	2	0.965	0.985	0.516	1881
			Presence of outdoor shelter	No	Ref.
				Yes	0.450	0.274	2.699	1	0.100	1568	0.917	2681
			Use of insect repellent	No	Ref.
				Yes	0.155	0.258	0.359	1	0.549	1167	0.704	1935
			Constant		-3.486	0.365	91.207	1	<0.001	0.031
			1Risk area according to the Robert Koch Institut: Dessau-Rosslau, Oberspreewald-Lausitz, Central Saxony, Dresden, Meißen
	χ2: Chi2 value; df: degrees of freedom; p: significance
	a WNV-endemic countries until 2019 (Poland;Czeck Republic; Hungary; Austria; Italy; Spain; France; USA)
	b WNV-free countries until 2019 (United Kingdom; Switzerland; Netherlands; Island)
	c in the previous two years
